# Supplementary material for: Identification of Three Novel Conidiogenesis-Related Genes in the Nematode-Trapping Fungus Arthrobotrys oligospora
Source: Pathogens. 2022 Jun 23;11(7):717. doi: 10.3390/pathogens11070717 (PMC9324328; doi:10.3390/pathogens11070717)
Supplement: Supplementary file 1 [file pathogens-11-00717-s001.zip]

Archive with 5 entries (5 files):
- Figure S1.tif
- figure S2 .tif
- figure S3 .tif
- Table S1.xlsx
- Table S2.xlsx
