# Supplementary material for: Identification of Three Novel Conidiogenesis-Related Genes in the Nematode-Trapping Fungus Arthrobotrys oligospora
Source: Pathogens. 2022 Jun 23;11(7):717. doi: 10.3390/pathogens11070717 (PMC9324328; doi:10.3390/pathogens11070717)
Supplement: Supplementary file 1 [file pathogens-11-00717-s001.zip › Table S1.xlsx]

## Sheet: Sheet1
Gene Name	Primer Name	Primer sequence	Length（bp）	Description
AoAbaA	5f	GTAACGCCAGGGTTTTCCCAGTCACGACGCTCGACGGATGTGGAGAAGG	2090	Amplify the 5’flanking region of the AoAbaA gene
	5r	ATCCACTTAACGTTACTGAAATCTCCAACTGTATATCGCTGGCTACCAAGTGT
	3f	CTCCTTCAATATCATCTTCTGTCTCCGACAAGGTGGGATGGGCAATATG	2096	Amplify the 3’flanking region of the AoAbaA gene
	3r	GCGGATAACAATTTCACACAGGAAACAGCTTAATCCGAATGAGATGGTCGA
	Yf	GTGGAAACGAGCGGGCTAT	WT：2440；∆：1980	Amplify the transformants and wild-type strain
	Yr	CAGGTTGGTGCAAAGGTGG
	southern blot-f	ACTTACCCCGCCTGTTACTTG	658 （Probe）；XbaⅠ PspOMI （restriction enzyme）；	Used for making Southern blot probe
	southern blot-r	GGTGGTGTTTGTAAAGGTCGC
	RT-f	AACTTTATGCGCCTTGTCGT	100	Used for RT-PCR analysis
	RT-r	TTGGCTAGGTGGTCTGTACG
AoRgsD	5f	5'-GTAACGCCAGGGTTTTCCCAGTCACGACGTGACAGGTGATGGGTGTTTGG-3'	1970	Amplify the 5’flanking region of the AoRgsD gene
	5r	5'-ATCCACTTAACGTTACTGAAATCTCCAACCGAGAGTCGTAGTGACGGTGG-3'
	3f	5'-CTCCTTCAATATCATCTTCTGTCTCCGACACGAAACCTGGAGGAAGATGAC-3'	1977	Amplify the 3’flanking region of the AoRgsD gene
	3r	5'-GCGGATAACAATTTCACACAGGAAACAGCACTCGAACGAGAACACGGACTA-3'
	Yf	5'-TTCTCCGCCGACTGTAT-3'	WT：1331；∆：1859	Amplify the transformants and wild-type strain
	Yr	5'-TTAGTCATTGGTAAGGGTCA-3'
	southern blot-f	TCGGATGGTCAAAGAGCAGG	680（Probe）；HpaⅠ（restriction enzyme）；	Used for making Southern blot probe
	southern blot-r	CGGTAAGCGACAAGGGGAGT
	RT-f	CCAACAACATACCTCCCTCC	499	Used for RT-PCR analysis
	RT-r	GCTTTCCAGTCATCTTCCTCC
AoCorA	5f	5'-GTAACGCCAGGGTTTTCCCAGTCACGACGTGTAGATGAGGAGGTGGAAGAAG-3'	1867	Amplify the 5’flanking region of the AoCorA gene
	5r	5'-ATCCACTTAACGTTACTGAAATCTCCAACGACTGATGGGACTGATTGGGT-3'
	3f	5'-CTCCTTCAATATCATCTTCTGTCTCCGACGTCCGCCAGATCATAAA-3'	1937	Amplify the 3’flanking region of the AoCorA gene
	3r	5'-GCGGATAACAATTTCACACAGGAAACAGCCGTATCTTCCACCGTTC-3'
	Yf	5'-GACAGTCCGAAACAATAGAA-3'	WT：2324；∆：2681	Amplify the transformants and wild-type strain
	Yr	5'-TACGCCGTGTAGTAAGAAA-3'
	southern blot-f	GCCGTCAGATTAGTAAGGTCCG	625（Probe）；XhoⅠ（restriction enzyme）；	Used for making Southern blot probe
	southern blot-r	GCTGGGGGCAGGTAAGATAGA
	RT-f	AGGTCGGATGCTTTCTTTTG	277	Used for RT-PCR analysis
	RT-r	TGGGTGGCTCTTCAGGTATT
AoXlnR	5f	GTAACGCCAGGGTTTTCCCAGTCACGACGATCAGACCGAAAGACCCTGATATT	2028	Amplify the 5’flanking region of the AoXlnR gene
	5r	ATCCACTTAACGTTACTGAAATCTCCAACCGGTGAACCGCTACCAAGAT
	3f	CTCCTTCAATATCATCTTCTGTCTCCGACTCGGTATCTATCTGCTCCAAGGT	2079	Amplify the 3’flanking region of the AoXlnR gene
	3r	GCGGATAACAATTTCACACAGGAAACAGCAACATTCTAGGCTGTACGGTGTTAA
	Yf	CCCCATCCATCCTGCTTTAT	WT：3091；∆：1987	Amplify the transformants and wild-type strain
	Yr	CTGCGTCTTTGCTTCTGTTCTT
	southern blot-f	TTTCTTGGGGCTGGTCTTTG	676（Probe）；HindIII （restriction enzyme）；	Used for making Southern blot probe
	southern blot-r	TGGATGGGGGATGTTAGTTTGT
	RT-f	TTCGGTTTCTTCCTCCCTCT	213	Used for RT-PCR analysis
	RT-r	GCGTGGTTTCTCTTGGTCG
hph	hph-f	5'-GTCGGAGACAGAAGATGATATTGAAGGAGC-3'	1435	Amplify the hph cassette
	hph-r	5'-GTTGGAGATTTCAGTAACGTTAAGTGGAT-3'
