# Supplementary material for: Identification of Three Novel Conidiogenesis-Related Genes in the Nematode-Trapping Fungus Arthrobotrys oligospora
Source: Pathogens. 2022 Jun 23;11(7):717. doi: 10.3390/pathogens11070717 (PMC9324328; doi:10.3390/pathogens11070717)
Supplement: Supplementary file 1 [file pathogens-11-00717-s001.zip › Table S2.xlsx]

## Sheet: Sheet1
Gene ID	Gene Name	Primer names	Primer sequence (5'-3')
AOL_s00215g516	FlbA	RT-F	TTCAAACGCAGCTCCTTCAC
		RT-R	AAGCGGGTTGACAGATGAGA
AOL_s00007g157	FlbC	RT-F	CTCTCCGGCAAAGACAATCG
		RT-R	GTCGACTGAGGATAGTAGCT
AOL_s00210g120	Acr1	RT-F	TCCGGCCCAATGATTCAGAA
		RT-R	AGATCGCAGGAACATGGTGAC
AOL_s00169g18	VeA	RT-F	AAGCTACACCCAATCAACGC
		RT-R	TTGCGATGCTGACGATCTTG
AOL_s00043g361	FluG	RT-F	GATTCCAGTCCCGTGAATTC
		RT-R	GCTAAGGAGAGGATGGGCAT
AOL_s00215g893	Plp1	RT-F	ATACCGCCAACACCCTCTAC
		RT-R	AACCATCTTCATCTCGGCCT
AOL_s00054g700	VosA	RT-F	CAAACCACCCACCACCAAAT
		RT-R	GGATGGACAGGAGAAGGACC
AOL_s00054g811	VelB	RT-F	ATTCCGCAACTTCTCCCTCA
		RT-R	GGCATGTTTGGATTCTGGGG
AOL_s00083g487	LreA	RT-F	CCCTCCATACAGTCAGTGCTA
		RT-R	CCCTACCCACCAAGATGATAC
AOL_s00075g211	NsdD	RT-F	ATTACGGCCGCCTAGTAGTC
		RT-R	CTCGTTTGGACCTGGTTGTG
AOL_s00080g93	LreB	RT-F	CGAAGAGCAAGAAGAACAAGC
		RT-R	AGATGGGTATGGGATAGAGGG
AOL_s00080g284	AcyA	RT-F	CACCTCAATAGCAGCAAAGTCA
		RT-R	CGGTTGGAAGGGTGGTAAG
AOL_s00078g405	PKA	RT-F	ACTGCGGAGACAAGAAATGC
		RT-R	AGTTCTGTATTCCCGCTTCG
AOL_s00075g84	PkaR	RT-F	CCTTGAGACCGTCCCATTG
		RT-R	GGGTCGCCTTCTTGGATTA
AOL_s00043g480	PkaC1	RT-F	CTGTTGCCAAGTTCTACGCTG
		RT-R	GGTGCCAAATAATCGGGTGT
AOL-s00080g218	CaMK D	RT-F	GCCTATTCCTTTCGTCCCTA
		RT-R	GCCGCAAGGAGTCATAGTG
AOL-s00215g625	CaMKK C1	RT-F	ATTGCTCCTCGTGGTGGC
		RT-R	CGTCGGGGTCGTCTAAAA
AOL-s00110g86	CaMKK C2	RT-F	TCTTCATCCCCAACACTCG
		RT-R	GCTTCCGCAGCAAATCCT
AOL_s00109g23	p38MAPK	RT-F	GCGGAGATGTTGGAGGGA
		RT-R	GGCGTATCGTTTTGGTCG
AOL_s00076g640	β-tubulin	RT-F	CCACCTTCGTCGGTAACTC
		RT-R	TCGTCCATACCCTCACCAG
